# Supplementary material for: A Key Role in Catalysis and Enzyme Thermostability of a Conserved Helix H5 Motif of Human Glutathione Transferase A1-1
Source: Int J Mol Sci. 2023 Feb 12;24(4):3700. doi: 10.3390/ijms24043700 (PMC9959719; doi:10.3390/ijms24043700)
Supplement: Supplementary file 1 [file ijms-24-03700-s001.zip]

Archive with 1 entries (1 files):
- ijms-2171725-supplementary.pdf
